# Supplementary material for: Variable Level of Dominance of Candidate Genes Controlling Drought Functional Traits in Maize Hybrids
Source: Front Plant Sci. 2017 Jun 9;8:940. doi: 10.3389/fpls.2017.00940 (PMC5465259; doi:10.3389/fpls.2017.00940)
Supplement: Supplementary file 1 [file Table1.XLSX]

## Sheet: Table S1
Table S1: Features of the primers of the selected drought–related genes for the qRT–PCR assay
S.No	Gene	Primer	Primer sequence	Start	Stop	Length	Tm	GC%	Amplicon length
1	GRMZM2G069365	F	GTTGCGGTTGGTATGGTTTAG	251	272	21	61	47.6	92
		R	GTGTGGTGGCGATTGTATTG	323	343	20	61	50
2	GRMZM2G071112	F	CAGCCCAATTCGGTCTTGTA	638	658	20	62	50	112
		R	CTCTTCATCGTCAGCTTCCTC	729	750	21	62	52.4
3	GRMZM2G089619	F	GGAGGAAGACAAACACACAGA	41	62	21	62	47.6	126
		R	CTCAGGTGATCCATCATGTCC	146	167	21	62	52.4
4	GRMZM2G122479	F	TTGGCCTCGGTCTTGTTATC	1840	1860	20	62	50	107
		R	CTTGTCGAAGTTCTCCTGTGT	1926	1947	21	62	47.6
5	GRMZM2G407181	F	GCACAGCAGAGAGAAGAGAAG	1959	1980	21	62	52.4	127
		R	GTGTGGAGGTGGAAACAGAG	2066	2086	20	62	55
6	GRMZM5G858784	F	GATGAATTGAACCACCCAGTTG	1620	1642	22	62	45.5	95
		R	TGAAAGAGGACGAACAGTTAGAG	1692	1715	23	62	43.5
7	GRMZM2G159724	F	TTCTGCCACCAGCTATTGTATC	651	673	22	62	45.5	107
		R	GAGATCCATGAGTGCCATGTAG	736	758	22	62	50
8	GRMZM2G053384	F	GGGTCAAGAAACAGCACCTAA	1341	1362	21	62	47.6	97
		R	CTGGAACAACTCATACCCTTCC	1416	1438	22	62	50
9	GRMZM2G102429	F	TCACCAAGGAGGAGCTTACT	8	28	20	62	50	127
		R	GCATCCCACTCGTTCTGAAA	115	135	20	62	50
10	GRMZM2G060465	F	GCTGGAGCTCTTGGACTTT	671	690	19	62	52.6	101
		R	GGTCGAAGATTTGATCGAGGT	751	772	21	62	47.6
11	GRMZM2G015605	F	CAAGGTCTGCCTGCCTATAAA	280	301	21	62	47.6	110
		R	CCTCTTCTTCTTCTCTGCCTTG	368	390	22	62	50
12	GRMZM2G028648	F	CGCTTCAGCTCTTCAGAGAAA	1010	1031	21	62	47.6	101
		R	GCTGAGGGCTTCTTCCATTAG	1090	1111	21	62	52.4
13	GRMZM2G090576	F	CGTCAGGATGTATGCCACTATC	858	880	22	62	50	139
		R	CAGGCCCTTCAACAGAGTATT	976	997	21	62	47.6
14	GRMZM2G091819	F	GATCTCCTGACCACCAACATC	8	29	21	62	52.4	98
		R	CTGCACCAACGATCAGAACTA	85	106	21	62	47.6
15	GRMZM2G104400	F	GTCATGGAGGTACGGATGTTT	2058	2079	21	62	47.6	118
		R	CTTGACGTTCAGGGTGGATAG	2155	2176	21	62	52.4
16	GRMZM2G371345	F	CAGGACATCGGTTCTCTTCTAC	342	364	22	62	50	128
		R	GTCCCTCAACATCCTCATCAA	449	470	21	62	47.6
17	GRMZM2G003466	F	GTTTAGGCCTCGGGTTTGAT	1144	1164	20	62	50	126
		R	GCATGCAGACCGCTAGTAAT	1250	1270	20	62	50
18	GRMZM2G124037	F	GGACATGGACCTGGAGTTG	812	831	19	62	57.9	102
		R	CAGCAGTCTTCATGATCCCA	894	914	20	62	50
19	GRMZM2G432571	F	CATCGTCAGTGCGTCATCTATC	1621	1643	22	62	50	114
		R	GAGCCACTGTTCTGCTAGTAAG	1713	1735	22	62	50
20	GRMZM2G134073	F	CTCTCAGTCTCAGTCCCTAGTA	1176	1198	22	61	50	122
		R	GAGCTCCAGCAACAACATAAC	1277	1298	21	61	47.6
21	GRMZM2G025992	F	CTAGTCGCTTCTCGTCGTTTC	238	259	21	62	52.4	127
		R	ACCACGGATGTAGGGTATCA	345	365	20	62	50
22	GRMZM2G054559	F	CTCGCTGATGGCAAGAACTA	1016	1036	20	62	50	99
		R	GGACCAGCCAGTGATGTAAA	1095	1115	20	62	50
23	GRMZM2G066120	F	TTTGCCCGGAGCTAGTATTG	2078	2098	20	62	50	97
		R	ATCTTCCTCGCGAACGTATG	2155	2175	20	62	50
24	GRMZM2G071021	F	GGGTCGTCCGATACGATACT	14	34	20	62	55	142
		R	AGGTGGTGGTGATGGATAGA	136	156	20	62	50
25	GRMZM2G140667	F	CAAGGACAGGTCTGGATTTGA	703	724	21	62	47.6	126
		R	AGGGCTTTGTCACTTGGTAG	809	829	20	62	50
26	GRMZM2G172322	F	GGAGCACTCTCATAGCCAATAA	615	637	22	62	45.5	106
		R	TTTCCACGACCTTCGATCAG	701	721	20	62	50
27	GRMZM5G884600	F	CGACTTCACCGTCAAGGATT	158	178	20	62	50	123
		R	TGCTGAGTGTAGTTGGAGTTG	260	281	21	62	47.6
28	GRMZM2G059991	F	TCAGGATCCTCTGGTGACTAA	605	626	21	62	47.6	107
		R	GGTAATCCGGCCTAACATTCT	691	712	21	62	47.6
29	GRMZM5G822829	F	GAGAGAAGCTCAACGAGATGTT	1199	1221	22	62	45.5	105
		R	CCTTGAGGTAGGCTATCGTTTC	1282	1304	22	62	50
30	GRMZM2G367411	F	AAGAGGTATGCAGGAACTGAAG	748	770	22	62	45.5	119
		R	GGGACAAAGAATGTCACCAAAC	845	867	22	62	45.5
31	GRMZM2G056120	F	CAGGGAATGGGAATGGTTGTA	1605	1626	21	62	47.6	101
		R	CGGAACATGACGAGTCCTAAA	1685	1706	21	62	47.6
32	GRMZM2G057935	F	CAGAACGCAAACCCTTCTTTG	1709	1730	21	62	47.6	104
		R	CAGCTCCATCGCACTTTACT	1793	1813	20	62	50
33	GRMZM2G066867	F	CGACTTGAAGCTAGAGAACACC	967	989	22	62	50	100
		R	CTGCGAGTGTAGAACTGATGAC	1045	1067	22	62	50
34	GRMZM5G867568	F	GTACGCGGTACGCTACTAAA	25	45	20	61	50	119
		R	CCGGGAACTGGGAACTTAG	125	144	19	61	57.9
35	GRMZM2G112240	F	GCCAGTGTCAGCATTGATAGA	890	911	21	62	47.6	99
		R	GGGCGATTCAGGTTGAGTATT	968	989	21	62	47.6
36	GRMZM2G180555	F	CCGAGAGCTTTACTGGTACTTC	1000	1022	22	62	50	101
		R	CCTCCCGTTCGGTGAAATATAG	1079	1101	22	62	50
37	GRMZM2G305066	F	CGTGCTAGGTGTTCTGTAGATG	1153	1175	22	62	50	102
		R	GTTATGACAAGCCTCCGTAAGA	1233	1255	22	62	45.5
38	GRMZM2G117851	F	CCAAGGATCAGCCAGCTATTT	313	334	21	62	47.6	106
		R	GGCGCTATTCCAGGGTTAAA	399	419	20	62	50
39	GRMZM2G083717	F	CTTTGGGCGTGGAGGAAATA	752	772	20	62	50	100
		R	TCCTTGCCATACATCCCTTTG	831	852	21	62	47.6
40	GRMZM2G152661	F	TGCAGTCCAGTTCAGGTTTAC	1040	1061	21	62	47.6	92
		R	GCGTTCTGGTGGATGGTATT	1112	1132	20	62	50
41	GRMZM2G008250	F	GATCTGATCACTCTGCCACTATT	406	429	23	62	43.5	140
		R	ATAAGGAGAAAGCAGGCCATAG	524	546	22	62	45.5
42	GRMZM2G172327	F	AGACATCTGTGGACTTCGTG	776	796	20	61	50	99
		R	CCATGCCTTGTTGGCTAAAG	855	875	20	62	50
43	GRMZM2G012397	F	AGATCATCGGCTAGATCCCTAC	544	566	22	62	50	101
		R	CACGTTACAAAGTCACCACCT	624	645	21	62	47.6
44	GRMZM2G078409	F	CTGCATGTGTGTGTTCCTAGT	499	520	21	62	47.6	102
		R	GTTTGTTGGCACGGAAGATTT	580	601	21	62	42.9
45	GRMZM2G122337	F	CTCCCAAATTCCAGTCGTTCT	872	893	21	62	47.6	89
		R	CCCATGCATTCGGATCTCTT	941	961	20	62	50
46	GRMZM2G162200	F	GAGCCAAGACTAGCAGAACAA	1673	1694	21	62	47.6	119
		R	GGATCATGGCAGGAGTGAAA	1772	1792	20	62	50
47	GRMZM2G162282	F	TCGTCACCAGCATCATCATC	159	179	20	62	50	110
		R	CTGCTCCGTCTCCTTGTTC	250	269	19	62	57.9
48	GRMZM2G016890	F	CATTGGTCCTCCTATGGGAAAT	1327	1349	22	62	45.5	121
		R	GATTCCGTTCTCGGTGATGTAG	1426	1448	22	62	50
49	GRMZM2G058310	F	GGCATCCTGAGTGGGATTT	983	1002	19	62	52.6	102
		R	CCTTGTCGGTCTGGTATGTT	1065	1085	20	62	50
50	GRMZM2G130043	F	TATTTGCTCACCAGGGACTTG	1305	1326	21	62	47.6	102
		R	GCCCACACATCTCCAGTTTAT	1386	1407	21	62	47.6
51	GRMZM2G152908	F	CTACAGTGACGGAAACCTTGT	1440	1461	21	62	47.6	109
		R	GAGGTCGGAGTTAGGGTACTTA	1527	1549	22	62	50
52	GRMZM2G175423	F	GGCCACAACTCCTGGAATAA	1433	1453	20	62	50	126
		R	AGACAATGGTACGACAACAGAA	1537	1559	22	62	40.9
